# Supplementary material for: Role of Bioelectricity During Cell Proliferation in Different Cell Types
Source: Front Bioeng Biotechnol. 2020 Jul 2;8:603. doi: 10.3389/fbioe.2020.00603 (PMC7343900; doi:10.3389/fbioe.2020.00603)
Supplement: Supplementary Table 4 — Raw data of pico-green measurement in BMMSC, Fibroblasts, and OSC (Figure 5). [file Table_4.xlsx]

## Sheet: Picogreen BMMSC
	PicoGreen	Cell number BMMSC
	Timepoints	Control	Ouabain
	Day 0	-22857.8	56723.8
	Day 0	-16520	49329.7
	Day 0	213753	66230.5
	Day 0	-22857.8	50386
	Day 0	-24970.4	67286.8
	Day 0	186290	45104.5
	Day 0	356354	74680.9
	Day 0	-33420.8	37710.4
	Day 0	216922	22922.2
	Day 3	1.42604e+06	62702.5
	Day 3	1.26337e+06	44745.4
	Day 3	1.4873e+06	76434.4
	Day 3	1.26865e+06	128193
	Day 3	1.41019e+06	123968
	Day 3	1.39963e+06	111292
	Day 3	883099	112349
	Day 3	1.14084e+06	100729
	Day 3	1.03309e+06	86997.4
	Day 5	1.51195e+06	285941
	Day 5	1.48554e+06	217281
	Day 5	1.04717e+06	96863.2
	Day 5	1.63236e+06	204606
	Day 5	1.58272e+06	227844
	Day 5	1.34188e+06	94750.6
	Day 5	2.02848e+06	140172
	Day 5	1.513e+06	739.942
	Day 5	1.70525e+06	166579
	Day 7	1.14964e+06	132070
	Day 7	633104	189110
	Day 7	465153	132070
	Day 7	1.17604e+06
	Day 7	923587	131013
	Day 7	853871	211292
	Day 7	2.23974e+06
	Day 7	2.34642e+06	194391
	Day 7	2.14044e+06	171153
	Day 10	3.9689e+06	132070
	Day 10	3.77877e+06	189110
	Day 10	3.84426e+06	132070
	Day 10	3912916	131013										Shapiro-Wilk's Prüfgröße W = 0.0000 ( p : approximativ wie Z(W)!! )
	Day 10	4.0534e+06	131013										Royston's Prüfgröße Z(W) = 12.4065 ( p = 0.000000 approx. (n>= 7) )
	Day 10	3.73546e+06	211292
	Day 10	3.73757e+06	185941
	Day 10	3.73123e+06	194391
	Day 10	3.72912e+06	171153
	Day 14	4990342	76434.4
	Day 14	1.91123e+06	101786
	Day 14	3.31399e+06	89110
	Day 14	3.14499e+06	150375
	Day 14	2.93584e+06	103898
	Day 14	3.08583e+06	93335.2
	Day 14	4.26783e+06	190515
	Day 14	4.02171e+06	185233
	Day 14	4081924	154601
	Friedmann Test	Multiple	Conover-Vergleiche	(Bonferroni-Holm-korrigiert):
								Shapiro-Wilk's Prüfgröße W = 0.0000 ( p : approximativ wie Z(W)!! )
		Testgröße	df	p-unkorr.	p-corrected			Shapiro-Wilk's Prüfgröße W = 0.0000 ( p : approximativ wie Z(W)!! )					Shapiro-Wilk's Prüfgröße W = 0.0000 ( p : approximativ wie Z(W)!! )
								Royston's Prüfgröße Z(W) = 12.4065 ( p = 0.000000 approx. (n>= 7) )					Royston's Prüfgröße Z(W) = 12.0301 ( p = 0.000000 approx. (n>= 7) )
	Day0Cont...Day0Ouab	2.0464	66	0.044702	0.22351	Nonsignificant
	Day0Cont...Day3Cont	8.1857	66	0	0
	Day0Cont...Day3Ouab	0.4093	66	0.683657	3.41829
	Day0Cont...Day5Cont	8.7996	66	0	0
	Day0Cont...Day5Ouab	2.2511	66	0.027718	0.13859
	Day0Cont...Day7Cont	7.5717	66	0	0
	Day0Cont...Day7Ouab	3.5812	66	0.000648	0.00324
	Day0Cont...Day10Con	11.8692	66	0	0
	Day0Cont...Day10Oua	3.5812	66	0.000648	0.00324
	Day0Cont...Day14Con	11.6646	66	0	0
	Day0Cont...Day14Oua	0.2046	66	0.838482	4.19241
	Day0Ouab...Day3Cont	10.2321	66	0	0
	Day0Ouab...Day3Ouab	1.6371	66	0.106363	0.531815
	Day0Ouab...Day5Cont	10.846	66	0	0
	Day0Ouab...Day5Ouab	4.2975	66	5.8e-05	0.00029
	Day0Ouab...Day7Cont	9.6182	66	0	0
	Day0Ouab...Day7Ouab	5.6276	66	0	0
	Day0Ouab...Day10Con	13.9156	66	0	0
	Day0Ouab...Day10Oua	5.6276	66	0	0
	Day0Ouab...Day14Con	13.711	66	0	0
	Day0Ouab...Day14Oua	2.2511	66	0.027718	0.13859
	Day3Cont...Day3Ouab	8.5949	66	0	0	Significant
	Day3Cont...Day5Cont	0.6139	66	0.541375	2.70688
	Day3Cont...Day5Ouab	5.9346	66	0	0
	Day3Cont...Day7Cont	0.6139	66	0.541375	2.70688
	Day3Cont...Day7Ouab	4.6044	66	1.9e-05	9.5e-05
	Day3Cont...Day10Con	3.6835	66	0.000466	0.00233
	Day3Cont...Day10Oua	4.6044	66	1.9e-05	9.5e-05
	Day3Cont...Day14Con	3.4789	66	0.000897	0.004485
	Day3Cont...Day14Oua	7.981	66	0	0
	Day3Ouab...Day5Cont	9.2089	66	0	0
	Day3Ouab...Day5Ouab	2.6603	66	0.00979	0.04895
	Day3Ouab...Day7Cont	7.981	66	0	0
	Day3Ouab...Day7Ouab	3.9905	66	0.000168	0.00084
	Day3Ouab...Day10Con	12.2785	66	0	0
	Day3Ouab...Day10Oua	3.9905	66	0.000168	0.00084
	Day3Ouab...Day14Con	12.0739	66	0	0
	Day3Ouab...Day14Oua	0.6139	66	0.541375	2.70688
	Day5Cont...Day5Ouab	6.5485	66	0	0	Significant
	Day5Cont...Day7Cont	1.2278	66	0.223865	1.11933
	Day5Cont...Day7Ouab	5.2184	66	2e-06	1e-05
	Day5Cont...Day10Con	3.0696	66	0.003109	0.015545
	Day5Cont...Day10Oua	5.2184	66	2e-06	1e-05
	Day5Cont...Day14Con	2.865	66	0.005588	0.02794
	Day5Cont...Day14Oua	8.5949	66	0	0
	Day5Ouab...Day7Cont	5.3207	66	1e-06	5e-06
	Day5Ouab...Day7Ouab	1.3302	66	0.188041	0.940205
	Day5Ouab...Day10Con	9.6182	66	0	0
	Day5Ouab...Day10Oua	1.3302	66	0.188041	0.940205
	Day5Ouab...Day14Con	9.4135	66	0	0
	Day5Ouab...Day14Oua	2.0464	66	0.044702	0.22351
	Day7Cont...Day7Ouab	3.9905	66	0.000168	0.00084	Significant
	Day7Cont...Day10Con	4.2975	66	5.8e-05	0.00029
	Day7Cont...Day10Oua	3.9905	66	0.000168	0.00084
	Day7Cont...Day14Con	4.0928	66	0.000118	0.00059
	Day7Cont...Day14Oua	7.3671	66	0	0
	Day7Ouab...Day10Con	8.288	66	0	0
	Day7Ouab...Day10Oua	0	66	1	5
	Day7Ouab...Day14Con	8.0833	66	0	0
	Day7Ouab...Day14Oua	3.3766	66	0.001234	0.00617
	Day10Con...Day10Oua	8.288	66	0	0	Significant
	Day10Con...Day14Con	0.2046	66	0.838482	4.19241
	Day10Con...Day14Oua	11.6646	66	0	0
	Day10Oua...Day14Con	8.0833	66	0	0
	Day10Oua...Day14Oua	3.3766	66	0.001234	0.00617
	Day14Con...Day14Oua	11.4599	66	0	0	Significant

## Sheet: Picogreen Fibroblast
	PicoGreen	Cell number Fibroblasts
	Timepoints	Control	Ouabain
	Day 0	350616	218635
	Day 0	361958	170517
	Day 0	523841	225853
	Day 0	368145	419012
	Day 0	470567	248881
	Day 0	364020	126180
	Day 0	325870	123087
	Day 0	329994	104527
	Day 0	305591	173954
	Day 3	356803	332630
	Day 3	331713	285887
	Day 3	324495	321288
	Day 3	483972	313039
	Day 3	339961	284512
	Day 3	340992	332630
	Day 3	339618	279700
	Day 3	346492	260797
	Day 3	313496	262859
	Day 5	367918	195264
	Day 5	354514	234445
	Day 5	329080	450289
	Day 5	288523	275002
	Day 5	324955	271909
	Day 5	355545	339274
	Day 5	367574	546181
	Day 5	529801	240632
	Day 5	275806	241663
	Day 7	328736	254267
	Day 7	553172	222303
	Day 7	322550	346378
	Day 7	270651	216460
	Day 7	277525	250486
	Day 7	277525	231239
	Day 7	169259	418212
	Day 7	198474	286231
	Day 7	187819	645741
	Day 10	393121	648834
	Day 10	454987	385560
	Day 10	264921	366657
	Day 10	258047	403089														Shapiro-Wilk's Prüfgröße W = 0.0000 ( p : approximativ wie Z(W)!! )
	Day 10	229520	424742														Royston's Prüfgröße Z(W) = 12.4065 ( p = 0.000000 approx. (n>= 7) )
	Day 10	468392	401714
	Day 10	225052	613433
	Day 10	296198	439521
	Day 10	148063	355658
	Day 14	257247	312008
	Day 14	126984	574595
	Day 14	68555.2	368031
	Day 14	399538	379030
	Day 14	180258	674955
	Day 14	180258	295511
	Day 14	137639	577345
	Day 14	159979	504824
	Day 14	269276	461174
MultPaarvergleich	Testgröße	df	p-unkorr.	p-Bonferroni	p-Bonf.Holm
Day0Cont...Day0Ouab	4.4335	88	2.7e-05	0.000135	Significant												Shapiro-Wilk's Prüfgröße W = 0.0000 ( p : approximativ wie Z(W)!! )
Day0Cont...Day3Cont	0.251	88	0.802436	4.01218													Royston's Prüfgröße Z(W) = 12.4065 ( p = 0.000000 approx. (n>= 7) )
Day0Cont...Day3Ouab	2.3422	88	0.021426	0.10713
Day0Cont...Day5Cont	0.4183	88	0.67678	3.3839
Day0Cont...Day5Ouab	2.3422	88	0.021426	0.10713
Day0Cont...Day7Cont	2.8441	88	0.005537	0.027685
Day0Cont...Day7Ouab	2.4259	88	0.017313	0.086565
Day0Cont...Day10Con	2.1749	88	0.032318	0.16159
Day0Cont...Day10Oua	1.2548	88	0.212887	1.06444
Day0Cont...Day14Con	4.1825	88	6.8e-05	0.00034
Day0Cont...Day14Oua	0.5856	88	0.559673	2.79836
Day0Ouab...Day3Cont	4.1825	88	6.8e-05	0.00034
Day0Ouab...Day3Ouab	2.0913	88	0.039386	0.19693
Day0Ouab...Day5Cont	4.0152	88	0.000125	0.000625
Day0Ouab...Day5Ouab	2.0913	88	0.039386	0.19693
Day0Ouab...Day7Cont	1.5894	88	0.115564	0.57782
Day0Ouab...Day7Ouab	2.0076	88	0.047751	0.238755
Day0Ouab...Day10Con	2.2586	88	0.026382	0.13191
Day0Ouab...Day10Oua	5.6883	88	0	0
Day0Ouab...Day14Con	0.251	88	0.802436	4.01218
Day0Ouab...Day14Oua	5.019	88	3e-06	1.5e-05
Day3Cont...Day3Ouab	2.0913	88	0.039386	0.19693	Nonsignificant
Day3Cont...Day5Cont	0.1673	88	0.867517	4.33758
Day3Cont...Day5Ouab	2.0913	88	0.039386	0.19693
Day3Cont...Day7Cont	2.5932	88	0.011136	0.05568
Day3Cont...Day7Ouab	2.1749	88	0.032318	0.16159
Day3Cont...Day10Con	1.924	88	0.057591	0.287955
Day3Cont...Day10Oua	1.5057	88	0.135722	0.67861
Day3Cont...Day14Con	3.9316	88	0.000168	0.00084
Day3Cont...Day14Oua	0.8365	88	0.405135	2.02568
Day3Ouab...Day5Cont	1.924	88	0.057591	0.287955
Day3Ouab...Day5Ouab	0	88	1	5
Day3Ouab...Day7Cont	0.5019	88	0.616988	3.08494
Day3Ouab...Day7Ouab	0.0837	88	0.933524	4.66762
Day3Ouab...Day10Con	0.1673	88	0.867517	4.33758
Day3Ouab...Day10Oua	3.597	88	0.000531	0.002655
Day3Ouab...Day14Con	1.8403	88	0.069092	0.34546
Day3Ouab...Day14Oua	2.9278	88	0.004345	0.021725
Day5Cont...Day5Ouab	1.924	88	0.057591	0.287955	Nonsignificant
Day5Cont...Day7Cont	2.4259	88	0.017313	0.086565
Day5Cont...Day7Ouab	2.0076	88	0.047751	0.238755
Day5Cont...Day10Con	1.7567	88	0.082453	0.412265
Day5Cont...Day10Oua	1.673	88	0.097876	0.48938
Day5Cont...Day14Con	3.7643	88	0.000301	0.001505
Day5Cont...Day14Oua	1.0038	88	0.318223	1.59111
Day5Ouab...Day7Cont	0.5019	88	0.616988	3.08494
Day5Ouab...Day7Ouab	0.0837	88	0.933524	4.66762
Day5Ouab...Day10Con	0.1673	88	0.867517	4.33758
Day5Ouab...Day10Oua	3.597	88	0.000531	0.002655
Day5Ouab...Day14Con	1.8403	88	0.069092	0.34546
Day5Ouab...Day14Oua	2.9278	88	0.004345	0.021725
Day7Cont...Day7Ouab	0.4183	88	0.67678	3.3839	Nonsignificant
Day7Cont...Day10Con	0.6692	88	0.505116	2.52558
Day7Cont...Day10Oua	4.0989	88	9.2e-05	0.00046
Day7Cont...Day14Con	1.3384	88	0.18421	0.92105
Day7Cont...Day14Oua	3.4297	88	0.000922	0.00461
Day7Ouab...Day10Con	0.251	88	0.802436	4.01218
Day7Ouab...Day10Oua	3.6806	88	0.0004	0.002
Day7Ouab...Day14Con	1.7567	88	0.082453	0.412265
Day7Ouab...Day14Oua	3.0114	88	0.003394	0.01697
Day10Con...Day10Oua	3.4297	88	0.000922	0.00461	Significant
Day10Con...Day14Con	2.0076	88	0.047751	0.238755
Day10Con...Day14Oua	2.7605	88	0.007023	0.035115
Day10Oua...Day14Con	5.4373	88	0	0
Day10Oua...Day14Oua	0.6692	88	0.505116	2.52558
Day14Con...Day14Oua	4.7681	88	7e-06	3.5e-05	Significant

## Sheet: Picogreen OSC
	PicoGreen	Cell number OSC
	Timepoints	Control	Ouabain
	Day 0	354147	270200
	Day 0	311436	95190.6
	Day 0	307009	186341
	Day 0	296331	335047
	Day 0	361959	113681
	Day 0	434880	211342
	Day 0	522124	123577
	Day 0	366647	152225
	Day 0	346334	74877
	Day 3	1.10019e+06	162730
	Day 3	1.04107e+06	255444
	Day 3	1.0067e+06	678903
	Day 3	1.06946e+06	275497
	Day 3	1.53224e+06	222109
	Day 3	1.03977e+06	209608
	Day 3	606154	912508
	Day 3	665272	294248
	Day 3	534015	243724
	Day 5	1.02276e+06	149795
	Day 5	634716	169848
	Day 5	563879	243029
	Day 5	483927	1.00739e+06
	Day 5	707636	318033
	Day 5	593828	336523
	Day 5	420121	207871
	Day 5	676905	333658
	Day 5	557107	223757
	Day 7	808422	8120.99
	Day 7	165421	19840.3
	Day 7	152920	48748.1
	Day 7	231049	19319.5
	Day 7	160993	18538.2
	Day 7	242768	22184.2
	Day 7	256571	12808.7
	Day 7	177140	18277.8
	Day 7	249019	24007.2
	Day 10	233739	13504.1
	Day 10	192331	15327.1
	Day 10	286867	15327.1
	Day 10	277231	18712.7
	Day 10	272804	25744.3
	Day 10	473335	29650.7
	Day 10	403279	73142.5
	Day 10	315254	38505.4																	Shapiro-Wilk's Prüfgröße W = 0.0000 ( p : approximativ wie Z(W)!! )
	Day 10	313691	30952.9																	Royston's Prüfgröße Z(W) = 12.4065 ( p = 0.000000 approx. (n>= 7) )
	Day 14	1.42043e+06	21402.9
	Day 14	1.47122e+06	10985.7
	Day 14	1.43866e+06	17496.5
	Day 14	1.81472e+06	32341
	Day 14	1.00166e+06	29997.1
	Day 14	1.50481e+06	35466.1
	Day 14	1.472e+06	47185.5
	Day 14	1.54882e+06	24528.1
	Day 14	1.59362e+06	34684.8
	FRIEDMANN TEST
	MultPaarvergleich	Testgröße	df	p-unkorr.	p-Bonferroni Corrected
	Day0Cont...Day0Ouab	5.0508	88	2e-06	1e-05	Significant
	Day0Cont...Day3Cont	4.0406	88	0.000114	0.00057
	Day0Cont...Day3Ouab	2.0203	88	0.046393	0.231965
	Day0Cont...Day5Cont	2.2223	88	0.028825	0.144125															Shapiro-Wilk's Prüfgröße W = 0.0000 ( p : approximativ wie Z(W)!! )
	Day0Cont...Day5Ouab	2.4244	88	0.017381	0.086905															Royston's Prüfgröße Z(W) = 12.4065 ( p = 0.000000 approx. (n>= 7) )
	Day0Cont...Day7Cont	3.6365	88	0.000465	0.002325
	Day0Cont...Day7Ouab	11.8188	88	0	0
	Day0Cont...Day10Con	11.8188	88	0	0
	Day0Cont...Day10Oua	10.7076	88	0	0
	Day0Cont...Day14Con	6.0609	88	0	0
	Day0Cont...Day14Oua	9.6975	88	0	0
	Day0Ouab...Day3Cont	9.0914	88	0	0
	Day0Ouab...Day3Ouab	3.0305	88	0.003206	0.01603
	Day0Ouab...Day5Cont	7.2731	88	0	0
	Day0Ouab...Day5Ouab	2.6264	88	0.010177	0.050885
	Day0Ouab...Day7Cont	1.4142	88	0.160828	0.80414
	Day0Ouab...Day7Ouab	6.768	88	0	0
	Day0Ouab...Day10Con	6.768	88	0	0
	Day0Ouab...Day10Oua	5.6569	88	0	0
	Day0Ouab...Day14Con	11.1117	88	0	0
	Day0Ouab...Day14Oua	4.6467	88	1.2e-05	6e-05
	Day3Cont...Day3Ouab	6.0609	88	0	0	Significant
	Day3Cont...Day5Cont	1.8183	88	0.072424	0.36212
	Day3Cont...Day5Ouab	6.465	88	0	0
	Day3Cont...Day7Cont	7.6772	88	0	0
	Day3Cont...Day7Ouab	15.8594	88	0	0
	Day3Cont...Day10Con	15.8594	88	0	0
	Day3Cont...Day10Oua	14.7482	88	0	0
	Day3Cont...Day14Con	2.0203	88	0.046393	0.231965
	Day3Cont...Day14Oua	13.7381	88	0	0
	Day3Ouab...Day5Cont	4.2426	88	5.4e-05	0.00027
	Day3Ouab...Day5Ouab	0.4041	88	0.687148	3.43574
	Day3Ouab...Day7Cont	1.6162	88	0.109621	0.548105
	Day3Ouab...Day7Ouab	9.7985	88	0	0
	Day3Ouab...Day10Con	9.7985	88	0	0
	Day3Ouab...Day10Oua	8.6873	88	0	0
	Day3Ouab...Day14Con	8.0812	88	0	0
	Day3Ouab...Day14Oua	7.6772	88	0	0
	Day5Cont...Day5Ouab	4.6467	88	1.2e-05	6e-05	Significant
	Day5Cont...Day7Cont	5.8589	88	0	0
	Day5Cont...Day7Ouab	14.0411	88	0	0
	Day5Cont...Day10Con	14.0411	88	0	0
	Day5Cont...Day10Oua	12.93	88	0	0
	Day5Cont...Day14Con	3.8386	88	0.000233	0.001165
	Day5Cont...Day14Oua	11.9198	88	0	0
	Day5Ouab...Day7Cont	1.2122	88	0.228687	1.14343
	Day5Ouab...Day7Ouab	9.3944	88	0	0
	Day5Ouab...Day10Con	9.3944	88	0	0
	Day5Ouab...Day10Oua	8.2833	88	0	0
	Day5Ouab...Day14Con	8.4853	88	0	0
	Day5Ouab...Day14Oua	7.2731	88	0	0
	Day7Cont...Day7Ouab	8.1822	88	0	0	Significant
	Day7Cont...Day10Con	8.1822	88	0	0
	Day7Cont...Day10Oua	7.0711	88	0	0
	Day7Cont...Day14Con	9.6975	88	0	0
	Day7Cont...Day14Oua	6.0609	88	0	0
	Day7Ouab...Day10Con	0	88	1	5
	Day7Ouab...Day10Oua	1.1112	88	0.269523	1.34762
	Day7Ouab...Day14Con	17.8797	88	0	0
	Day7Ouab...Day14Oua	2.1213	88	0.036707	0.183535
	Day10Con...Day10Oua	1.1112	88	0.269523	1.34762	NonSignificant
	Day10Con...Day14Con	17.8797	88	0	0
	Day10Con...Day14Oua	2.1213	88	0.036707	0.183535
	Day10Oua...Day14Con	16.7685	88	0	0
	Day10Oua...Day14Oua	1.0102	88	0.315192	1.57596
	Day14Con...Day14Oua	15.7584	88	0	0	Significant
